# Supplementary material for: Low Diagnostic Accuracy of Transthoracic Ultrasound for the Assessment of Spontaneous Pneumothorax in the Emergency Setting: A Multicentric Study
Source: J Clin Med. 2024 Aug 17;13(16):4861. doi: 10.3390/jcm13164861 (PMC11355464; doi:10.3390/jcm13164861)
Supplement: Supplementary file 1 [file jcm-13-04861-s001.zip]

Archive with 4 entries (4 files):
- jcm-3107137-supplementary.pdf
- Supplementary Video S1.mp4
- Supplementary Video S2.mp4
- Supplementary Video S3.mp4
